# Supplementary material for: Healthcare-Associated Infections in Critically Ill COVID-19 Patients Across Evolving Pandemic Waves: A Retrospective ICU Study
Source: Medicina (Kaunas). 2026 Jan 6;62(1):118. doi: 10.3390/medicina62010118 (PMC12843191; doi:10.3390/medicina62010118)
Supplement: Supplementary file 1 [file medicina-62-00118-s001.zip]

Archive with 1 entries (1 files):
- medicina-4053009-supplementary.pdf
